# Supplementary material for: HRM Accuracy and Limitations as a Species Typing Tool for Leishmania Parasites
Source: Int J Mol Sci. 2023 Sep 30;24(19):14784. doi: 10.3390/ijms241914784 (PMC10573552; doi:10.3390/ijms241914784)
Supplement: Supplementary file 1 [file ijms-24-14784-s001.zip]

Archive with 1 entries (1 files):
- ijms-2598317-supplementary.xlsx
