# Supplementary material for: HRM Accuracy and Limitations as a Species Typing Tool for Leishmania Parasites
Source: Int J Mol Sci. 2023 Sep 30;24(19):14784. doi: 10.3390/ijms241914784 (PMC10573552; doi:10.3390/ijms241914784)
Supplement: Supplementary file 1 [file ijms-24-14784-s001.zip › ijms-2598317-supplementary.xlsx]

## Sheet: Reference strains_TableS1
Table S1. Reference strains assayed to test the reproducibility of the HSP70 HRM protocol (see Figure 1).
VOUCHER	Species	V 1	V2
IOCL 561	L. (L.) mexicana	1A	-
IOCL 563	L. (L.) donovani	1A	-
IOCL 575	L. (L.) amazonensis	1A	-
IOCL 579	L. (L.) infantum	1A	-
IOCL 1023	L. (V.) lainsoni	1A	2A
IOCL 2906	L. (L.) infantum	1A	-
IOCL 571	L. (L.) tropica	1B	-
IOCL 582	L. hertigi	1B	-
IOCL 1245	L. colombiensis	1C	-
IOCL 888	L. equatorensis	1C	-
IOCL 565	L. (V.) guyanensis	1D	2A
IOCL 566	L. (V.) braziliensis	1D	2B
IOCL 581	L. (L.) major	1D	-
IOCL 2821	L. (L.) major	1D	-
IOCL 1365	L. (V.) naiffi	1E	2B
IOCL 1545	L. (V.) shawi	1E	2A

## Sheet: Validation_strains_TableS2
Table S2. Strains selected to represent intra and intersepecific variation within Leishmania genus. The samples were donated by CLIOC and represent DNA from cultured parasites. Species-typing was first obtained by MLEE and/or HSP70 sequencing. The table includes: Voucher of strains (aditonal information of each sample can be obtained at CLICOC's website); Species determined by MLEE/sequencing; Va…
Voucher	Species by MLEE/sequencing	HRM Variant 1	Tm V1	DESP	HRM Variant 2	Tm V2	DESP	Assay
166	L. (V.) braziliensis	1D	86.536	NA	2B	84.885	NA	Validation
262	L. (L.) amazonensis	1A	85.3243	NA	-	84.7285	NA	Validation
322	L. (L.) amazonensis	1A	85.9298	NA	-	84.2998	NA	Validation
390	Leishmania sp. Lb e Lg	1D	86.5	NA	2B	84.768	NA	Hybrid
561	L. (L.) mexicana	1A	85.3	0.1	-	84.5159	NA	Reference
563	L. (L.) donovani	1A	85	NA	-	84.769	NA	Reference
565	L. (V.) guyanensis	1D	86.07	0.2	2A	84.496	0.1	Reference/Reproductibility
566	L. (V.) braziliensis	1D	85.8	0.2	2B	84.8264	0.1	Reference/Reproductibility
571	L. (L.) tropica	1B	84.2304	NA	-	84.4949	NA	Reference
575	L. (L.) amazonensis	1A	85.17	0.1	-	84.3004	0.1	Reference/Reproductibility
577	L. (L.) mexicana	1A	85.54	NA	-	84.9244	NA	Validation
579	L. (L.) infantum	1A	85	0.1	-	85.431	0.1	Reference/Reproductibility
581	L. (L.) major	1D	85.8912	NA	-	85.197	NA	Reference
582	L. (P.) hertigi	1B	84.3285	NA	-	83.3853	NA	Reference
615	L. (L.) amazonensis	1A	85.6179	NA	-	84.8463	NA	Validation
849	L. (V.) braziliensis	1D	86.1061	NA	2B	84.9338	NA	Validation
888	P. equatorensis	1C	83.9181	NA	-	84.359	NA	Reference
897	L. (L.) amazonensis	1A	85.7349	NA	-	84.4173	NA	Validation
1023	L. (V.) lainsoni	1A	85.38	0.1	2A	84.3199	0.1	Reference/Reproductibility
1043	L. (L.) amazonensis	1A	85.4025	NA	-	84.8065	NA	Validation
1071	L. (L.) amazonensis	1A	85.5	NA	-	84.6115	NA	Validation
1109	L. (L.) amazonensis	1A	85.5002	NA	-	84.4754	NA	Validation
1245	P. colombiensis	1C	83.6247	NA	-	84.1639	NA	Reference
1365	L. (V.) naiffi	1E	86.75	0.1	2B	84.9235	0.1	Reference/Reproductibility
1545	L. (V.) shawi	1E	86.9	0.1	2A	84.2027	0.1	Reference/Reproductibility
1731	L. (V.) braziliensis	1D	86.8	NA	2B	84.9043	NA	Validation
1734	L. (V.) braziliensis	1D	86.0865	NA	2B	84.8654	NA	Validation
1917	L. (V.) braziliensis	1D	86.106	NA	2B	84.9431	NA	Validation
2130	L. (V.) braziliensis	1D	86.145	NA	2B	84.9232	NA	Validation
2134	L. (V.) braziliensis	1D	86.1254	NA	2B	84.9241	NA	Validation
2139	L. (V.) braziliensis	1D	86.0863	NA	2B	84.9241	NA	Validation
2160	L. (V.) braziliensis	1D	86.1256	NA	2B	84.9634	NA	Validation
2188	L. (V.) braziliensis	1D	86.067	NA	2B	85.0024	NA	Validation
2287	L. (V.) braziliensis	1D	86.067	NA	2B	85.0023	NA	Validation
2288	L. (V.) braziliensis	1D	86.1256	NA	2B	84.9628	NA	Validation
2291	L. (V.) braziliensis	1D	85.9104	NA	no amplification	SA	NA	Validation
2292	L. (V.) braziliensis	1D	86.5159	NA	no amplification	SA	NA	Validation
2335	L. (V.) guyanensis	1D	86.2621	NA	2A	84.4369	NA	Validation
2337	L. (V.) guyanensis	1D	86.3598	NA	2A	84.378	NA	Validation
2344	L. (V.) braziliensis	1D	86.0864	NA	2B	84.9634	NA	Validation
2356	L. (V.) guyanensis	1D	86.3014	NA	2A	84.4173	NA	Validation
2371	L. (V.) guyanensis	1D	86.2819	NA	2A	84.4757	NA	Validation
2405	L. (V.) guyanensis	1D	86.321	NA	2A	84.3978	NA	Validation
2429	L. (V.) braziliensis	1D	86.1058	NA	2B	84.9428	NA	Validation
2430	L. (L.) infantum	1A	85.7149	NA	-	85.3524	NA	Validation
2490	Leishmania sp. Ll e Ln	1A	85.695	NA	2A	84.3	NA	Hybrid
2495	L. (V.) braziliensis	1D	86.5552	NA	2B	84.904	NA	Validation
2497	L. (V.) lainsoni	1A	85.8129	NA	2A	84.4171	NA	Validation
2501	L. (V.) braziliensis	1D	86.497	NA	2B	84.9235	NA	Validation
2502	L. (V.) braziliensis	1D	86.2428	NA	2B	85.0407	NA	Validation
2538	L. (V.) braziliensis	1D	86.1646	NA	2B	84.9626	NA	Validation
2571	L. (L.) amazonensis	1A	85.5588	NA	-	84.8844	NA	Validation
2586	L. (L.) amazonensis	1A	85.5196	NA	-	84.8069	NA	Validation
2647	L. (L.) infantum	1A	85.2462	NA	-	85.4688	NA	Validation
2660	L. (V.) braziliensis	1D	85.891	NA	no amplification	SA	NA	Validation
2679	L. (L.) amazonensis	1A	85.5002	NA	-	SA	NA	Validation
2689	L. (V.) utingensis	1D	87.2389	NA	2B	84.904	0.1	Validation/Reproductibility
2690	L. (V.) lindenbergi	1A	85.9	0.1	2A	84.5	0.1	Reproductibility
2693	L. (V.) braziliensis	1D	86.5747	NA	2B	84.9625	NA	Validation
2704	L. (L.) infantum	1A	85.2656	NA	-	84.9232	NA	Validation
2740	L. (L.) amazonensis	1A	85.5391	NA	-	84.8258	NA	Validation
2821	L. (L.) major	1D	86.0475	NA	-	84.9628	NA	Reference
2823	L. (V.) braziliensis	1D	86.2033	NA	2B	85.0401	NA	Validation
2824	L. (V.) braziliensis	1D	86.8286	NA	2B	84.8063	NA	Validation
2842	L. (V.) braziliensis	1D	86.1059	NA	2B	84.7676	NA	Validation
2906	L. (L.) infantum	1A	85.1098	NA	-	84.6123	NA	Reference
2939	L. (V.) guyanensis	1D	86.3598	NA	2A	84.4364	NA	Validation
3011	L. (V.) braziliensis	1D	86.1838	NA	2B	84.9232	NA	Validation
3059	L. (L.) amazonensis	1A	85.4805	NA	-	84.8842	NA	Validation
3061	L. (V.) braziliensis	1D	86.0861	NA	2B	84.8063	NA	Validation
3062	L. (V.) braziliensis	1D	86.1449	NA	2B	84.8845	NA	Validation
3141	L. (V.) braziliensis	1D	86.1057	NA	2B	85.0017	NA	Validation
3162	L. (V.) braziliensis	1D	86.1252	NA	no amplification	SA	NA	Validation
3163	L. (V.) braziliensis	1D	86.3401	NA	no amplification	SA	NA	Validation
3212	L. (L.) infantum	1A	85.2267	NA	-	85.0404	NA	Validation
3229	L. (V.) braziliensis	1D	86.1057	NA	2B	84.8842	NA	Validation
3231	L. (V.) braziliensis	1D	86.1448	NA	2B	84.9434	NA	Validation
3281	L. (L.) amazonensis	1A	85.4611	NA	-	84.5928	NA	Validation
3305	L. (V.) guyanensis	1D	86.2231	NA	2A	84.3585	NA	Validation
3306	L. (V.) braziliensis	1D	85.5393	NA	no amplification	SA	NA	Validation
3311	L. (L.) amazonensis	1A	85.4415	NA	-	84.4559	NA	Validation
3312	L. (V.) guyanensis	1D	85.8517	NA	no amplification	SA	NA	Validation
3315	L. (V.) lainsoni	1A	85.8324	NA	no amplification	SA	NA	Validation
3327	L. (V.) braziliensis	1D	86.184	NA	no amplification	SA	NA	Validation
3352	L. (L.) amazonensis	1A	85.5589	NA	-	84.7676	NA	Validation
3353	L. (V.) shawi	1E	86.9847	NA	2A	84.2608	NA	Validation
3358	Leishmania sp. Lb e Lg	1D	86.5	NA	2A	84.1459	NA	Hybrid
3360	L. (V.) braziliensis	1D	86.1058	NA	2B	84.9233	NA	Validation
3362	L. (V.) braziliensis	1D	86.0667	NA	no amplification	SA	NA	Validation
3390	L. (V.) braziliensis	1D	86.1448	NA	no amplification	SA	NA	Validation
3394	L. (V.) braziliensis	1D	86.08	0.1	2B	84.9235	0.1	Reproductibility
3397	L. (V.) braziliensis	1D	86.6335	NA	no amplification	SA	NA	Validation
3398	L. (V.) lainsoni	1D	85.75	0.2	2A	84.417	0.1	Reproductibility
3399	L. (L.) amazonensis	1A	85.5	NA	-	84.9622	NA	Validation
3399	L. (L.) amazonensis	1A	85.25	0.3	-	84.5008	0.1	Reproductibility
3523	L. (V.) naiffi	1E	87.0436	NA	2B	85.0215	NA	Validation
3524	L. (V.) naiffi	1E	86.985	NA	2B	84.8456	NA	Validation
3534	L. (L.) amazonensis	1A	85.5198	NA	-	84.8456	NA	Validation
3535	L. (L.) amazonensis	1A	85.4418	NA	-	84.3393	NA	Validation
3538	L. (V.) guyanensis	1D	86.23	0.1	2A	84.3584	0.1	Reproductibility
3541	L. (V.) naiffi	1E	86.9852	NA	2B	84.8848	NA	Validation
3572	L. (L.) mexicana	1A	85.3244	NA	-	84.7676	NA	Validation
3657	L. (V.) peruviana	1D	86.5	NA	2B	84.9042	NA	Reference
3661	L. (V.) braziliensis	1D	86.3991	NA	2B	84.8459	NA	Validation
3662	L. (V.) braziliensis	1D	86.4	NA	2B	84.8459	NA	Validation
3665	L. (V.) braziliensis	1D	86.4382	NA	2B	84.8069	NA	Validation
3669	L. (V.) panamensis	1D	86.5	NA	2A	84.4364	NA	Reference
161*	L. (V.) braziliensis	1D	86.106	NA	2A	84.3979	NA	Validation/divergent
167*	L. (V.) braziliensis	1D	86.3014	NA	2A	84.4562	NA	Validation/divergent
3310*	L. (V.) naiffi	1A	85.7345	NA	2A	84.4361	NA	Validation/divergent

## Sheet: Cinical samples_TableS3
Table S3. Clinical samples assayed for the HRM validation step and the reference strains included as standard (identifyed by the IOCL number). Microscopy and cPCR results, species identification by RFLP, Ct values obtained from HRM assay with Pirmer 1 and Primer 2, normalized parasite load by qPCR HSP70 (19) and typing outcome obtained by the current HRM approach for Primer 1 and 2. Samples marke…
Voucher/ID	Micrsocopy	cPCR HSP70	Typing cPCR + RFLP HSP70	Ct Primer 1	Ct Primer 2	Parasite load (par/μg)	HRM Primer 1 variant	HRM Primer 2 variant	Typing by HRM
248	Positive	POSITIVE	L. (V.) lainsoni	no amplification	35,45 ± 0,28	-	no amplification	V1	NEGATIVE
250	Positive	POSITIVE	L. (V.) lainsoni	22,85 ± 19,38	no amplification	-	1E	no amplification	Inconclusive
290*	Positive	POSITIVE	L. (V.) shawi	no amplification	34,62 ± 0,40	-	1D	2B	L. (V.) braziliensis
388	Positive	POSITIVE	Inconclusive	no amplification	36,76 ± 0,07	0.86	no amplification	2A	NEGATIVE
396	Positive	POSITIVE	L. (V.) braziliensis	27.94 ± 0.20	25,80 ± 0,12	11126.4	1D	2B	L. (V.) braziliensis
399	Positive	POSITIVE	L. (V.) braziliensis	25.51 ± 0.70	24,76 ± 0,27	10168.6	1D	2B	L. (V.) braziliensis
403	Negative	POSITIVE	L. (V.) braziliensis	29.43 ± 0.07	33,68 ± 0,50	NEGATIVE	1A	V1	Inconclusive
404	Positive	POSITIVE	L. (V.) braziliensis	33.83 ± 0.86	36,98 ± 0,54	NEGATIVE	1A	V1	Inconclusive
405	Positive	POSITIVE	L. (V.) braziliensis	33.84 ± 0.15	31,97 ± 0,58	123.16	1D	2B	L. (V.) braziliensis
406	Negative	NEGATIVE	not applied	no amplification	36,89 ± 0,44	NEGATIVE	no amplification	no amplification	NEGATIVE
408	Positive	POSITIVE	L. (V.) braziliensis	34.80 ± 1.30	32,02 ± 0,31	112.34	1D	2B	L. (V.) braziliensis
409	Positive	POSITIVE	L. (V.) braziliensis	no amplification	38,62 ± 1,82	0.34	no amplification	no amplification	NEGATIVE
411	Positive	POSITIVE	L. (V.) braziliensis	33.75 ± 0.46	36,00 ± 32,94	249.27	1D	2B	L. (V.) braziliensis
415	Positive	POSITIVE	L. (V.) braziliensis	no amplification	35,61 ± 36,18	0.25	no amplification	2A	NEGATIVE
417	Positive	POSITIVE	L. (V.) braziliensis	35.85 ± 0.40	32,67 ± 0,03	33	1D	2B	L. (V.) braziliensis
418	Positive	NEGATIVE	not applied	31.24 ± 0.10	27,57 ± 0,07	200.22	1A	V1	Inconclusive
419	Positive	POSITIVE	L. (V.) braziliensis	33.62 ± 1.16	30,06 ± 0,08	547.74	1D	2B	L. (V.) braziliensis
422	Negative	NEGATIVE	not applied	no amplification	37,20 ± 0,02	1.09	no amplification	2A	NEGATIVE
423	Positive	POSITIVE	L. (V.) braziliensis	32.32 ± 0.44	30,00 ± 0,17	1001.87	1D	2B	L. (V.) braziliensis
425	Negative	NEGATIVE	not applied	no amplification	36,12 ± 0,32	1.57	no amplification	2A	NEGATIVE
426	Positive	NEGATIVE	not applied	37.37 ± 0.57	35,85 ± 0,98	7.91	1D	2B	L. (V.) braziliensis
427	Positive	POSITIVE	L. (V.) braziliensis	32.89 ± 0.39	31,54 ± 0,77	486.6	1D	2B	L. (V.) braziliensis
428	Negative	NEGATIVE	not applied	no amplification	no amplification	3.56	no amplification	no amplification	NEGATIVE
429	Positive	POSITIVE	L. (V.) guyanensis	no amplification	37,56 ± 0,03	NEGATIVE	no amplification	V1	NEGATIVE
430	Negative	NEGATIVE	not applied	no amplification	37.88	NEGATIVE	no amplification	no amplification	NEGATIVE
431	Negative	NEGATIVE	not applied	no amplification	36.958	1	no amplification	2A	NEGATIVE
437	Negative	NEGATIVE	not applied	36.43 ± 0.05	34,05 ± 0,17	10.94	1D	2A	L. (V.) guyanensis
439	Negative	POSITIVE	L. (V.) braziliensis	32.77 ± 0.23	30,22 ± 0,21	169.79	1D	2B	L. (V.) braziliensis
442	Positive	POSITIVE	L. (V.) braziliensis	33.76 ± 0.73	30,75 ± 0,09	167.63	1D	2B	L. (V.) braziliensis
446	Positive	POSITIVE	L. (V.) braziliensis	24.39 ± 0.31	22,80 ± 0,43	37991.6	1D	V1	Inconclusive
447	Positive	POSITIVE	L. (V.) braziliensis	30.69 ± 0.53	28,53 ± 0,15	420.12	1D	2B	L. (V.) braziliensis
448	Negative	POSITIVE	L. (V.) braziliensis	30.87 ± 0.24	29,41 ± 0,01	744.21	1D	2B	L. (V.) braziliensis
449	Negative	NEGATIVE	not applied	37.79 ± 0.32	38,21 ± 1,05	NEGATIVE	V1	2A	NEGATIVE
450	Positive	POSITIVE	L. (V.) braziliensis	34.03 ± 0.40	31,27 ± 0,17	91.25	1D	2B	L. (V.) braziliensis
451	Positive	POSITIVE	Inconclusive	34.25 ± 0.09	31,56 ± 0,16	29.7	1D	2A	L. (V.) guyanensis
452	Positive	POSITIVE	L. (V.) braziliensis	30.71 ± 0.04	28,91 ± 0,32	459.1	1D	2B	L. (V.) braziliensis
454	Positive	POSITIVE	L. (V.) braziliensis	30.59 ± 0.59	28,12 ± 0,37	284.24	V1	V1	Inconclusive
459	Positive	POSITIVE	L. (V.) braziliensis	32.65 ± 0.49	31,94 ± 0,22	27.6	1D	2B	L. (V.) braziliensis
462	Positive	POSITIVE	L. (V.) braziliensis	33,49 ± 1,01	30,00 ± 0,39	122.58	1D	2B	L. (V.) braziliensis
466	Positive	POSITIVE	L. (V.) braziliensis	33,97 ± 0,45	30,29 ± 0,05	35.71	1D	2B	L. (V.) braziliensis
467	Positive	NEGATIVE	not applied	no amplification	35,80 ± 0,14	NEGATIVE	no amplification	no amplification	NEGATIVE
472	Positive	POSITIVE	L. (V.) braziliensis	no amplification	35,22 ± 0,29	0.2	no amplification	2A	NEGATIVE
476	Positive	POSITIVE	L. (V.) braziliensis	30,83 ± 0,46	27,92 ± 0,01	400.97	1D	2B	L. (V.) braziliensis
480	Positive	POSITIVE	L. (V.) braziliensis	no amplification	32,64 ± 0,61	0.09	no amplification	V1	NEGATIVE
482	Positive	POSITIVE	L. (V.) braziliensis	31,43 ± 0,02	28,36 ± 0,05	230.64	1D	2B	L. (V.) braziliensis
489	Negative	POSITIVE	L. (V.) braziliensis	29,80 ± 1,20	28,53 ± 0,17	154.18	1D	2B	L. (V.) braziliensis
545	Positive	POSITIVE	Inconclusive	35,45 ± 0,11	31,64 ± 0,72	-	1A	V1	Inconclusive
IOCL 565		-	L. (V.) guyanensis	24.35 ± 1.18	22,77 ± 0,63	-	1D	2A	L. (V.) guyanensis
243*	Positive	POSITIVE	L. (V.) lainsoni	29,42 ± 0,04	28,06 ± 0,27	-	1D	2B	L. (V.) braziliensis
389	Negative	POSITIVE	Leishmania sp.	36.03 ± 0.13	35,43 ± 0,36	4.26	1D	2A	L. (V.) guyanensis
397	Positive	POSITIVE	L. (V.) guyanensis	31.86 ± 7.69	35,67 ± 0,08	7.91	1D	2A	L. (V.) guyanensis
400*	Positive	POSITIVE	L. (V.) braziliensis	31.06 ± 0.08	27,72 ± 0,13	6569.4	1E	2B	L. (V.) naiffi
424	Positive	POSITIVE	L. (V.) braziliensis	22.14 ± 0.22	21,03 ± 0,09	290531	1D	2B	L. (V.) braziliensis
436	Positive	POSITIVE	L. (V.) braziliensis	31.66 ± 0.57	28,98 ± 0,09	390.68	1D	2B	L. (V.) braziliensis
441	Positive	POSITIVE	L. (V.) braziliensis	32.25 ± 1.43	30,72 ± 2,01	647.05	1D	2B	L. (V.) braziliensis
443*	Positive	POSITIVE	L. (V.) braziliensis	35.29 ± 0.14	31,85 ± 0,40	28.36	1D	2A	L. (V.) guyanensis
453*	Positive	POSITIVE	L. (V.) braziliensis	31.83 ± 0.21	30,20 ± 0,17	3.17	1A	2A	L. (V.) lainsoni
458*	Negative	POSITIVE	L. (V.) shawi	24.95 ± 6.41	27,64 ± 0,22	6.32	1A	2A	L. (V.) lainsoni
460*	Positive	POSITIVE	L. (V.) braziliensis	32.36 ± 1.52	33,15 ± 0,46	NEGATIVE	1A	2A	L. (V.) lainsoni
464	Positive	POSITIVE	L. (V.) guyanensis	36,27 ± 0,37	33,22 ± 1,25	0.88	1D	2A	L. (V.) guyanensis
468*	Positive	POSITIVE	L. (V.) braziliensis	32,50 ± 3,09	28,66 ± 0,24	81.36	1E	2B	L. (V.) naiffi
IOCL 1023	-	-	L. (V.) lainsoni	19.53 ± 2.69	17,78 ± 0,17	-	1A	2A	L. (V.) lainsoni
IOCL 1365	-	-	L. (V.) naiffi	20.17 ± 0.74	17,43 ± 0,15	-	1E	2B	L. (V.) naiffi
IOCL 1545	-	-	L. (V.) shawi	21.94 ± 0.58	20,29 ± 0,10	-	1E	2A	L. (V.) shawi
IOCL 2689	-	-	L. (V.) utingensis	21.23 ± 0.16	17,93 ± 0,28	-	1E	2B	L. (V.) utingensis
IOCL 2690	-	-	L. (V.) lindenbergi	17.99 ± 0.74	17,11 ± 0,22	-	1D	2A	L. (V.) lindenbergi
IOCL 3394	-	-	L. (V.) braziliensis	17.48 ± 0.71	15,99 ± 0,01	-	1D	2B	L. (V.) braziliensis
IOCL 3538	-	-	L. (V.) guyanensis	22.24 ± 0.76	21,43 ± 0,76	-	1D	2A	L. (V.) guyanensis
IOCL 566	-	-	L. (V.) braziliensis	21.14 ± 1.57	20,37 ± 0,87	-	1D	2B	L. (V.) braziliensis
IOCL 575	-	-	L. (L.) amazonensis	26.88 ± 0.71	33,92 ± 0,42	-	1A	-	L. (L.) amazonensis
IOCL 579	-	-	L. (L.) infantum	21.37 ± 0.20	34,87 ± 0,04	-	1A	-	L. (L.) infantum

## Sheet: Clinical_samp_divergent
Clinical samples with divergent typing result by HRM. Parasite load, tiping outcomes by PCR-RFLP and HRM, Tms and Silhouete score for each primer.
Voucher/ID	Micrsocopy	cPCR HSP70	Typing cPCR + RFLP HSP70	Ct values for Primer 1	Ct values for Primer 2	Parasite load - normalized (par/μg)	Variant HRM Primer 1	Variant HRM Primer 2	Typing by HRM	Tm P1	Tm P1.2	Avarage	SD	Silhouette score P1	Silhouette score P2
243*	Positive	positive	L. (V.) lainsoni	29,42 ± 0,04	28,06 ± 0,27	-	1D	2B	L. (V.) braziliensis	86.0286	85.9942	86.0114	0.0172234	82.727	85.567
400*	Positive	positive	L. (V.) braziliensis	31.06 ± 0.08	27,72 ± 0,13	6569.4	1E	2B	L. (V.) naiffi	86.2715	86.2957	86.2836	0.0121002	35.642	53.6939
443*	Positive	positive	L. (V.) braziliensis	35.29 ± 0.14	31,85 ± 0,40	28.36	1D	2A	L. (V.) guyanensis	85.747	85.8026	85.7748	0.0278053	82.6	67
453*	Positive	positive	L. (V.) braziliensis	31.83 ± 0.21	30,20 ± 0,17	3.17	1A	2A	L. (V.) lainsoni	85.293	85.3462	85.3196	0.0265961	63.478	72.026
458*	Negative	positive	L. (V.) shawi	24.95 ± 6.41	27,64 ± 0,22	6.32	1A	2A	L. (V.) lainsoni	85.5342	85.5046	85.5194	0.0148048	62.208	89.049
460*	Positive	positive	L. (V.) braziliensis	32.36 ± 1.52	33,15 ± 0,46	NEGATIVE	1A	2A	L. (V.) lainsoni	85.177	85.313	85.245	0.0680008	68.824	83.247
468*	Positive	positive	L. (V.) braziliensis	32,50 ± 3,09	28,66 ± 0,24	81.36	1E	2B	L. (V.) naiffi	86.9758	87.0031	86.9894	0.0136032	88.539	87.64
290*	Positive	positive	L. (V.) shawi	SA	34,62 ± 0,40	-	1D	2B	L. (V.) braziliensis	86.069	85.468	85.7685	0.424971	86.273	100

## Sheet: Clinical_samp_inconclusive
Voucher/ID	Micrsocopy	cPCR HSP70	Typing cPCR + RFLP HSP70	Valores médios de Ct Iniciador 1	Valores médios de Ct Iniciador 2	Carga Normalizada (par/μg)	Variante HRM Iniciador 1	Variante HRM Iniciador 2	Typing by HRM
250	Positive	POSITIVE	L. (V.) lainsoni	22,85 ± 19,38	SA	-	1E	SA	INCONCLUSIVE
403	Negative	POSITIVE	L. (V.) braziliensis	29.43 ± 0.07	33,68 ± 0,50	NEGATIVE	1A	V1	INCONCLUSIVE
404	Positive	POSITIVE	L. (V.) braziliensis	33.83 ± 0.86	36,98 ± 0,54	NEGATIVE	1A	V1	INCONCLUSIVE
446	Positive	POSITIVE	L. (V.) braziliensis	24.39 ± 0.31	22,80 ± 0,43	37991.6	1D	V1	INCONCLUSIVE
454	Positive	POSITIVE	L. (V.) braziliensis	30.59 ± 0.59	28,12 ± 0,37	284.24	V1	V1	INCONCLUSIVE

## Sheet: Polimorphisms_Primer2
Strains	Variant Primer 2	Polymorpohisms within the HRM amplified regionsms																Tm
IOCL 566 L. (V.) braziliensis	2B	C	A	C	A	T	G	G	G	G	A	A	G	G	C	C	T	84.8
IOCL 390 L. (V.) guyanensis/L. (V.) braziliensis		.	.	.	.	.	.	.	.	.	T	T	.	C	.	T	C	84.8
IOCL 3657 L. (V.) peruviana		.	.	.	.	.	.	.	.	.	.	.	.	A	.	.	.	84.9
IOCL 1365 L. (V.) naiffi		.	.	.	.	.	.	.	.	.	.	.	.	.	.	.	.	85
IOCL 2689 L. (V.) utingensis																		84.9
IOCL 1731 L. (V.) braziliensis
IOCL 2160 L. (V.) braziliensis																		85.0
IOCL 3662 L. (V.) braziliensis																		84.8
IOCL 3661 L. (V.) braziliensis
IOCL 3665 L. (V.) braziliensis
*IOCL 3310 L. (V.) naiffi	2A
IOCL 3669 L. (V.) panamensis		.	.	.	.	.	.	.	.	.	.	.	.	.	T	.	.	84.9
IOCL 1545 L. (V.) shawi																		84.2
IOCL 2939 L. (V.) guyanensis																		84.5
IOCL 565 L. (V.) guyanensis
IOCL 3305 L. (V.) guyanensis																		84.4
IOCL 3353 L. (V.) shawi																		84.3
*IOCL 161 L. (V.) braziliensis		.	.	.	.	.	.	C	.	.	T	.	.	T	T	T	.	84.4
*IOCL 167 L. (V.) braziliensis		.	.	.	.	.	.	C	.	.	T	C	C	T	T	.	.	84.5
IOCL 1023 L. (V.) lainsoni		.	.	.	.	.	.	.	.	.	.	.	.	C	T	.	.	84.2

## Sheet: Polimorphisms_Primer1
Strains	Variant Primer 1	Polymorpohisms within the HRM amplified region																															Tm
IOCL 575 L. amazonenses	1A	G	C	T	G	G	G	A	T	C	A	C	C	A	C	A	T	G	A	A	A	C	A	A	A	G	G	C	G	C	G	G	85.2
IOCL 2679 L. amazonensis																																	85.5
IOCL 3311 L. amazonensis																																	85.4
IOCL 2740 L. amazonensis		.	.	.	.	.	.	.	.	.	.	.	.	.	.	.	.	.	.	.	.	A	C	.	.	.	.	.	.	.	.	.	85.5
IOCL 579 L. infantum		.	.	.	.	.	.	.	.	.	.	.	T	.	G	.	G	C	.	G	.	.	.	.	.	C	.	T	A	.	.	A	85
IOCL 2430 L. infantum		.	.	.	.	.	.	.	.	.	C	.	T	.	G	.	G	C	.	G	.	.	.	a	.	C	.	T	A	.	.	A	85.4
IOCL 2647 L. infantum		.	.	.	C	.	.	.	.	.	C	.	T	.	G	.	G	C	.	G	.	.	.	.	.	C	.	T	A	.	.	.	85.2
IOCL 1023 L. lainsoni		.	A	C	T	C	.	.	.	.	.	G	G	.	G	.	G	C	.	G	.	.	T	C	C	C	A	.	.	.	A	A	85.4
IOCL 3315 L. lainsoni		.	A	.	T	C	.	.	A	.	.	G	G	.	G	.	G	C	G	G	.	.	T	C	C	C	A	.	.	.	A	A	85.2
IOCL 561 L. mexicana		.	A	.	.	C	.	.	A	.	.	G	G	.	G	G	A	C	G	G	.	.	T	C	C	C	A	.	C	T	.	g	85.3
IOCL 577 L. mexicana		.	.	.	.	.	.	.	.	.	.	.	.	.	.	.	.	.	.	G	.	.	.	.	.	T	.	.	.	.	.	.	85.5
IOCL 3572 L. mexicana		.	.	.	.	.	.	.	.	T	.	.	.	.	.	.	.	.	.	G	.	.	.	.	.	T	.	.	.	.	.	.	85.3
IOCL 2490 L. naiffi/L. lainsoni (hybrid)		.	.	.	.	.	.	.	.	.	.	.	T	.	G	.	G	C	.	G	.	.	.	.	.	C	.	T	A	.	.	.	85.7
*IOCL 3310 L. naiffi		.	G	.	.	C	.	.	A	.	.	G	G	T	G	G	G	C	.	G	C	.	T	C	C	C	.	.	.	.	A	.	85.7
IOCL 1365 L. naiffi	1E	.	G	.	.	C	.	.	A	.	.	G	G	.	G	G	A	C	.	G	C	.	T	C	C	C	.	.	.	.	A	.	86.8
IOCL 1545 L. shawi		.	A	.	.	C	.	.	A	.	.	G	G	.	G	G	G	C	G	G	.	.	T	C	C	C	.	.	.	.	A	.	86.9
IOCL 3353 L. shawi																																	87
IOCL 566 L. braziliensis	1D	.	G	.	T	C	.	.	A	.	.	G	G	.	G	G	.	C	G	G	.	.	T	C	C	C	A	.	.	.	A	.	85.8
IOCL 2160 L. braziliensis																																	86.1
IOCL 1731 L. braziliensis		A	G	.	.	C	.	.	A	.	.	G	G	.	G	G	A	C	G	G	.	.	T	C	C	C	.	.	.	.	A	.	86.8
IOCL 3661 L. braziliensis		.	G	.	T	C	.	.	a	.	.	G	G	.	G	G	.	C	G	G	.	.	T	C	C	C	.	.	.	.	A	.	86.4
IOCL 3662 L. braziliensis		.	G	.	T	C	T	T	a	.	.	G	G	.	G	G	.	C	G	G	.	.	T	C	C	C	.	.	.	.	A	.	86.4
IOCL 3665 L. braziliensis
IOCL 3669 L. panamensis		.	A	.	.	C	.	.	A	.	.	G	G	.	G	G	A	C	G	G	.	.	T	C	C	C	.	.	.	.	A	.	86.5
IOCL 3358 L. braziliensis/L. guyanensis (hybrid)
IOCL 565 L. guyanensis		.	A	.	.	C	.	.	A	.	.	G	G	.	G	G	A	C	G	G	.	.	T	C	C	C	A	.	.	.	A	.	86.1
IOCL 3312 L. guyanensis																																	85.9
IOCL 3305 L. guyanensis																																	86.1
IOCL 3657 L. peruviana		.	G	.	.	.	T	G	.	.	.	.	G	.	G	-	-	-	-	-	-	-	-	-	-	-	-	-	-	-	-	-	86.5
IOCL 2689 L. utingensis		.	G	.	.	C	.	.	A	.	.	G	G	.	G	G	A	C	G	G	C	.	T	C	C	C	.	.	.	.	A	.	87.2
